# Supplementary material for: THE Impact of Disruption on the Relationship Between Exploitation, Exploration, and Organizational Adaptation
Source: Front Sociol. 2021 Nov 3;6:757160. doi: 10.3389/fsoc.2021.757160 (PMC8595394; doi:10.3389/fsoc.2021.757160)
Supplement: Supplementary file 1 [file datasheet1.zip]

Archive with 3 entries (3 files):
- 757160_soberg_Appendix_A.docx
- 757160_soberg_Appendix_B.docx
- 757160_soberg_Appendix_C.docx
